# Supplementary material for: Reductive Transformation of O-, N-, S-Containing Aromatic Compounds under Hydrogen Transfer Conditions: Effect of the Process on the Ni-Based Catalyst
Source: Molecules. 2023 Oct 12;28(20):7041. doi: 10.3390/molecules28207041 (PMC10609389; doi:10.3390/molecules28207041)
Supplement: Supplementary file 1 [file molecules-28-07041-s001.zip]

Archive with 1 entries (1 files):
- molecules-2635980-supplementary.pdf
